# Supplementary material for: Mycobacterium tuberculosis phagosome Ca2+ leakage triggers multimembrane ATG8/LC3 lipidation to restrict damage in human macrophages
Source: Sci Adv. 2025 Mar 26;11(13):eadt3311. doi: 10.1126/sciadv.adt3311 (PMC11939036; doi:10.1126/sciadv.adt3311)
Supplement: Supplementary file 2 — Movies S1 to S6 [file sciadv.adt3311_movies_s1_to_s6.zip]

Archive with 6 entries (6 files):
- sciadv.adt3311_movie_s6.avi
- sciadv.adt3311_movie_s5.avi
- sciadv.adt3311_movie_s4.avi
- sciadv.adt3311_movie_s3.avi
- sciadv.adt3311_movie_s2.avi
- sciadv.adt3311_movie_s1.avi
